# Supplementary material for: Factors Influencing the Initiation and Continued Engagement of Digital Mental Health Tools Among Adults: Theory of Planned Behavior–Informed Systematic Review
Source: JMIR Ment Health. 2026 May 15;13:e88731. doi: 10.2196/88731 (PMC13179054; doi:10.2196/88731)
Supplement: Multimedia Appendix 3 [file mental-v13-e88731-s003.xlsx]

## Sheet: Short ID to Each Study
Study ID	First Author + Year
S01	Chan et al., 2024
S02	Cliffe et al., 2023
S03	Dela Cruz et al., 2023
S04	Eccles et al., 2021
S05	Fisher et al., 2024
S06	Hoffman et al., 2024
S07	Jackson et al., 2024
S08	Jardine et al., 2024
S09	Karwig & Chamber, 2016
S10	Kim et al., 2025
S11	King et al., 2022
S12	Kodish et al., 2023
S13	Levin et al., 2018
S14	Mamdouh et al., 2022
S15	McCall et al., 2023
S16	McCarthy & Horwitz, 2025
S17	Mwaka et al., 2025
S18	Pretorius et al., 2019
S19	Tan et al., 2025
S20	Tickell et al., 2024
S21	Wallin et al., 2016
S22	Wallin et al., 2018

## Sheet: Code-Theme Tracker
Candidate Theme	Code	Subcode	Frequency (# studies)	Study IDs
Content Design and Framing	Content Delivery Format		5	S07, S08, S14, S15, S16
	Linguistic Clarity and Style	Complexity or Redundancy Language	7	S04, S05, S09, S10
		Emotional Tone of Language		S10, S11, S12
		Simple and Clear Language		S07, S11, S12
	Continuity of Support		1	S17
	Embedded Digital Features	Data Tracking and Parttern Deterction	7	S02, S16
		Online Assessment		S05, S07, S14
		In App Psychoeducation Content		S10
		Reminders	1	S19
	Human Contact Options		6	S05, S08, S09, S15, S16, S21
	Personalisation of Content		9	S02, S03, S04, S05, S08, S15, S17, S18, S19
	Use of Examples or Narratives		1	S07
	Ethnicity and Cultural Specific Considerations	Culturally Tailored Content	5	S11, S12, S14, S17
		Language Barriers		S17
	Perceived Relevance		6	S01, S07, S11, S12, S13, S22
	Uncertainty About Service Suitability		2	S15, S17
User Capacity and Readiness	Attitude		7	S03, S06, S08, S12, S13, S15, S17
	Autonomy and Self Determination		4	S03, S04, S05, S21
	Awareness		8	S03, S07, S08, S10, S11, S13, S14, S17
	Belief	Cultural Belief	6	S03, S08, S12, S17
		Personal Belief		S04, S07, S08, S12, S17
	Knowledge		7	S05, S07, S12, S14, S16, S17, S18
	Stigma Toward Mental Health Wellbeing	Culturally Rooted Stigma	14	S08, S12, S17
		General Stigmatising View		S01, S03, S04, S06, S07, S08, S10, S11, S12, S16, S17, S18, S19, S22
	Self Doubt About Emotional Distress		3	S08, S18, S20
	Motivation and Readiness		8	S02, S03, S04, S05, S07, S08, S10, S21
	Perceived Credibility of the Tool		5	S10, S13, S14, S18, S21
Interpersonal and Social Influence	Fear of Judgement from Others	General Concrens on Others Perspective	7	S12, S13, S14, S17, S18
		Fear Toward Effecting Work Competence		S01, S19
	Interpersonal Support and Encouragement	From Family	3	S03, S05
		From Friends		S05, S13
		From Professionals		S05, S13
		From Wider Community		S05
	Validation Through Shared Experience		8	S07, S09, S11, S12, S16, S17, S19, S21
	GP-DMHS Working in Partnership		2	S05, S16
Logistical and Technical Access	Ease of Use and Navigation		4	S07, S16, S19, S21
	Technical Difficulties		7	S04, S07, S10, S13, S14, S17, S21
	Access to Services	Improved Accessibility Through DMHTs	9	S02, S05, S08, S18, S19, S20, S21
		Limited Access in Traditional Service		S03. S17
	Time Flexibility		8	S01, S02, S04, S07, S11, S16, S17, S21
	Perceived Privacy and Confidentiality	Anonymity as a Facilitator	15	S01, S03, S05, S09, S18, S20, S21
		Concerns About Data Use and Security		S01, S04, S11, S12, S13, S14, S15, S17, S19
	Cost and Financial		7	S03, S11, S12, S17, S18, S19, S21
	Transportation and Geography		4	S03, S05, S17, S21

## Sheet: Content Factors 
Study IDs	Quote/Excerpt	Code (s)	Sub-Codes	Page/Location	Notes
S01	Perceived efficacy is a crucial facilitator, as the participants shared that they would only seek help if they think the servicew is 'relevant' (D1, N2) and 'practical' (D3, N4) to them.'	Preceived Relevance	NA	Page 897 Right Side First para.	NA
S02	They believe the mood tracker could help to identify changes in mood over time and facilitate help-seeking'	Embedded Digital Features	Data Tracking and Parttern Deterction	Page 569 Category 1, First para.	DMHTs funcation: Mood tracker
	The personalizable options were also well received as participants felt this would make the app widely applicable'	Personalisation of Content	NA	Page 569 Category 1, Second para.	DMHTs funcation: Personalization options
S03	Combined with perceived personality fit, a successful relationship culminated in aiding the counsellee --- which eventuates from a joint emotional investment.	Personalisation of Content	NA	Page 169, 3.2.1, Second para.	Benefit from the inclusion of professional
	it allowed the counsellor to glimpse into their psyche through unloading or untangling their thoughts regarding daily occurrences or specific events.		NA	Page 169, Right hand, Second para.	Benefit from the inclusion of professional
S04	Some participants felt that the programs were too text heavy, thus deterring particiaption and causing them to lose interest in the program.	Linguistic clarity and style	Complexity or Redundancy Language	Page 5, Left side, middle page	Text heavy --Barriers
	Some participants felt that the modules were too long to complete in one setting, and they neglected to either start the modules or return to complete them.	Linguistic clarity and style	Complexity or Redundancy Language	Page 5, Left side, Third last para	Modules too long --Barriers
	These participants were often overwhelmed by the content when they tried to use the programs.	Linguistic clarity and style	Complexity or Redundancy Language	Page 5, Right hand, Last para.	Overwhelmed --Barriers
	The types of activities did not align well with their preferences. 'I'm not the type of person to devide a problem up into six component pieces...'	Personalisation of Content	NA	Page 6, Left side, Second last para	Not personalised --Barriers
S05	Completing an online assessment of their depression and anxiety aided next steps in their mental health treatment journey. Assessment results were seen to prompt further help-seeking through continued engagement with the DMHS or with an external service provider, by validating and increasing insight into symptoms: 'doing the assessment... to make me think or trigger that this is what was happenin…	Embedded Digital Features	Online assessment	Page 42, Right hand, First para.	NA
	Therapists within the DMHS as playing a crucial role…The therapist's role was viewed as multidimensional, providing emotional, practical, and information-based support which participants felt increased their comfort with the decision-making process, their condidence in their chosen treatment option, as well as the momentum to take up treatment.	Human Contact Options	NA	Page 42, Right hand, Third para	NA
	Some participants alluded to unmet expectations and ongoing uncertainty with regard to the online asserssment and recommended treatment options.	Uncertainty about service suitability	NA	Page 42, Right hand, Last para	NA
	Some participants, who were yet to enrol in treatment, also expressed doubts about whether recommended treatment options would be helpful for them and wanted more clarity on the treatment process to make an informed decision.	Uncertainty about service suitability	NA	Page 43, Left hand, First para	NA
	Partcipant who had sopken with a therapist but devided against taking up treatment, expressed ambivalence and highlighted a tension between offereing anonymity and personlising care.	Personalisation of Content	Na	Page 43, Left hand, Last para	Limited personalisation ---Barriers
	Some participants reported experiencing difficulties when completing the online assessment, such as finding it overly long and burdensome, difficult to self-assess symptoms or select the appropriate option from a set of forced choice reponses.	Linguistic clarity and style	Complexity or Redundancy Language	Page 43, Right hand, First para	NA
S06	NA	NA	NA	NA	NA
S07	The use of videos to deliver the intervention was viewed facourably by the particiapnts, with some suggesting that videos might be easier for students to engage with than purely text-based information.	Content Delivery Format	NA	Page 6, Left hand, Second para	NA
	The brevity of the video (ranging in length from 3 to 6 min) was also seen as important to motivate ongoing engagement with the modules: 'I like how they were generally quite, you know, quite short, so like only five minutes long. I think much longer than that, and people will probably get disinterested.''I have like a short attention span sometimes... because they were like really short, it was …	Linguistic clarity and style	Simple and Clear Language	Page 6, Left hand, Forth to Sixth para	Appropriate length
	Partcipants also reported liking the format of each video, and in particular, the use of student stories followed by the therapist character who provides psychoeducation and therapeutic techniques.	Use of examples or narratives	NA	Page 6, Left side Sevened para
	The self monitoring quizzes and tailored feedback were a particular highlight, with one participant commenting: oh I thought the exercises were really cool. Especially how it gave..me sesults about how I'm feeling and how I can help it with stuff like that.	Embedded Digital Features	Online assessment	Page 6, Right side, First para	clear and useful content
	Simplicity of the intervention as a strength, with one participant stating it was 'straightforward, and it was just easy to listen to. It wasn't like a pain'	Linguistic clarity and style	Simple and Clear Language	Page 6, Right side, Third para	Easy to navigate and use
	Low perceived need for mental health support or limited relevance of specific module topics might reduce engagement	Perceived relevance	NA	Page 9, Left side, Forth last para	NA
S08	The importance of feeling heard and understood by another human was reported widely across the data, and many participants felt that this was not something that could be translated to the digital realm. 'I think if you're talking to a person, you feel more interacted, I guess...maybe you feel more of a connection, you really feel like someone's listening.'	Human Contact Options	NA	Page 18, 4.3.1, first and second para	Humans Need Humans
	Therapy has informally been termed the 'talking cure', and this name underpins common perceptions and expectations of the therapeutic process. The relational function of talking was mentioned by participants as a key therapeutic process that was integral to change. For example, participant 10 here describes the art of conversation as an externalisation whereby thoughts are taken out of the inner …	Content Delivery Format	NA	Page 19, Second para	The function of talking as a key therapeutic process
	Participant 1 articularted the desire for a solution that could be adpted to him and his needs. 'I think where it would fall down is if I felt that it was too generic and therefore didn't suit me and therefore talking to someone in person is probably much more tuneable to personal circumstance.'	Personalisation of Content	NA	Page 26 4.3.5, First and second para.	Not enough personalisation content --- barriers
S09	However, the diffivulty of navigating this abundanve of information was discussed, with reference to feeling 'overwhelmed': 'I almost feel like it's too board, you can type in symptoms or whatever, but there's so much, what site do you go to first … there's almost too much'.	Linguistic clarity and style	Complexity or Redundancy Language	Page 61, Last para	NA
	Nearly two-third of students reported a preference for talking to someone in person about their feelings, rather than with someone online.	Human Contact Options	NA	Page 60, First para	Preference of talking to human
S10	Several participants noted that reading the recommended content helped them feel more at ease and provided practical ways to address their concerns... 'After I look an anxiety test, I was provided with a counseling case study content. I learned how counseling works and how it can help me. I think that experiencing this link could change the minds of my friends who are hesitant about counseling'.	Embedded Digital Features	In App Psychoeducation Content	4.1.3	NA
	Several participants reported that the platform's overall bright and user-friendly atomosphere helped reduce the perceoved hurdles of counseling, particularly during counseling appointments.	Linguistic clarity and style	Emotional Tone of Language	4.2.1, First para	NA
	Almost like an essay' others expressed discomfort with text-heavy content.	Linguistic clarity and style	Complexity or Redundancy Language	4.3, Second para	NA
S11	All participants voiced a preference for convenience, including passive, low effort and low time commitment resources that were simple to use.	Linguistic clarity and style	Simple and Clear Language	Page 9, Theme 1, Left side, Third para	NA
	Of the 14 users, 6 found that the tone of some of the texts seemed more off-putting rather than encouraging, and in some cases, not sufficiently engaging.	Linguistic clarity and style	Emotional tone of language	Page 10, Left side, First para	Barrier for engaging in the tool
	Participants note that most statements made in the messages received referenced Western culture related reference:references to a famous person…someone in another country may not know them.	Ethnicity and Cultural Specific Consideration	Culturally Tailored Content	Page 11, Theme 6	Could be Barrier to engage with DMHTs
	Cope Notes messages were relevant to my life as a whole.	Perceived relevance	NA	Page 12, Table 3, first one	NA
S12	Lack of culturally responsive treatment options… Lack of divers representationb within DMHI surface content, use of theoreis and modalities grouded in whiteness, and limited attention to effects of racism on mental health and intersecting identities within DMHI content.	Ethnicity and Cultural Specific Consideration	Culturally Tailored Content	Page 18, Left side, Second last para	NA
	Codesign DMHI with students of color.	Ethnicity and Cultural Specific Consideration	Culturally Tailored Content	Page 18, Right side, Last para	NA
	Ensure representtaion of students of color exists across outreach/marketing materials.	Preceived Relevance	NA	Page 18, Right side, Last para	NA
	Steamline and reduce user burden associated with enrollment and initial use	Linguistic clarity and style	Simple and Clear Language	Page 18, Right side, Last para	NA
	Employ strengths-based lens and use destigmatizing language to emphasize DMHI benefits vs. deficit lens.	Linguistic clarity and style	Emotional tone of language	Table 4, 39	NA
S13	The app not fitting the main problem.	Preceived Relevance	NA	Page 192, Second para	NA
S14	When asked about how participants wanted the information on the EMH paltform to be delivered, most participants suggested videos explaining mental health topics	Content Delivery Format	NA	Page 6, Right side, First para	Prefer mental health knowledeg to be delivered via video.
	Web-based mood and behavior assessment	Embedded Digital Features	Online assessment	Page 6, Right side, First para	NA
	Individuals living in urban areas reported…cultural and religious sensitive topics as prioprities.	Ethnicity and Cultural Specific Consideration	Culturally Tailored Content	Page 7, Left side, First para	NA
S15	Most respondents agreed that having the option to use voice call to communicate with a professional if they are dealing with depression would be helpful.	Human Contact Options	NA	Page 8, Right side, last para	NA
	…belief that the mode is ibsufficient for treatment, and does not send texts often or does not like to text…'It's impersonal. You can't read facial expressions'	Content Delivery Format	NA	Page 13, Right side, Fouth last para	NA
	The impersonal feel of communicating by mobile phone.	Personalisation of Content	NA	Page 15, Right side Second last para	NA
S16	Most particiapnts expressed a tendency to engage in self-management or self-reliance methods to cope with early symptoms of stress, anxiety, or depression.	Content Delivery Format	NA	Page 5, Right side, First para	Facilitator for DMHTs
	Around half participants noting discomfort around sharing personal or emotional feelings and experiences with others.	Human Contact Options	NA	Page 5, Right side, First para	Seen as barriers for help seeking
	For me, it’s the data,, and just being able to go back and see trends. Because I like to be healthy and live a healthy life. And then I can see if there's a good trend, I can try to correlated that to something I was doing that like, 'maybe I should keep doing this.' 'If I had a lot of bad days in a row it was just nice to be self-aware of what was going on'.	Embedded Digital Features	Data Tracking and Pattern Detection	Page 7, Left side, Second para	NA
	I never even really did that because it's not a real person. It's automated responses. It's not goona give you [human connection] when you are upset about something [and] you want someone to help or relate or listen … a robot's not gonna do that … I don't believe that [AI mental health apps] would be effective because apps can be ignored. Apps can be deleted. Apps aren't people. I think people wo…	Human Contact Options	NA	Page 7, Left side, Eighth para	Seen as barriers for mobile tools	Suggest the lack of empathy and sense of related that can only be offered by human.
S17	They however indicated that it was difficult to figure out the right app to use for specific mental health problems…it's really very hard to know exactly which application to use, and which one is better in terms of linkage maybe to care and getting the services that i might want.	Uncertainty about service suitability	NA	Page 4, Right side, Last para	Consider as barriers to find the best match DMHTs
	If I am using a digital mental health intervention. I would consider consistency a lot because for someone to have the mental health problems solved, it must be over a specific period of time which is usually very long. So, if I'm to use an application, I would like this application to sort of give me comprehensive help and help that is consistent.	Continuity of Support	NA	Page 4, Right side, Third last para	NA
	…Even the interventions like when you google it is not something Affrican that will some up first let alone something African that will come up first let alone something in Uganda that will come up first in your search engine. And even the apps, I have not seen any app that is African, that has anything to do with mental health'.	Ethnicity and Cultural Specific Consideration	Culturally Tailored Content	Page 6, Left side, Last para	NA
	Sometimes you find that things are not tailored at all for your exact problem. There are may apps with general advice on how to handle a situation. You realize that everyone's situation is unique. So, in many cases, there are those apps including, you are reading something that is tailored to someone else's problems, or it is so broad that it does not ffed directly into your problem. So, you end …	Personalisation of Content	NA	Page 7, Left side, Second para	NA
	Some respondents noted that most apps are only avaliable in English and lack local context.	Ethnicity and Cultural Specific Consideration	Language barriers	Page 7, Left side, Third para	NA
S18	It's not personal: All the information out there already exists and is not tailored for me.	Personalisation of Content	NA	Page 7, Table 8	Lack of personalisation
S19	Most participants felt that sustained, timely promotion worked best to drive app adoption.	Embedded Digital Features	Reminders	Table 2	Timly and appropriate promotion and reminders
	…provide persionalized, up to date content seemed to appeal to the participants too.	Personalisation of Content	NA	Table 2, Ability to integrate with existing lifetsyles and other platforms	NA
S20	NA	NA	NA	NA	NA
S21	Lack of face-to-face contact with a therapist; Lack of empathy and trust.	Human Contact Options	NA	Table 5	Lack of interaction with professional
S22	…patient preferences and low expectations about the helpfulness of online treatment may limit the uptake in routine care.	Perceived Relevance	NA	Page 1215, Last para	NA

## Sheet: Individual Level (User Level)
Study IDs	Quote/Excerpt	Code (s)	Sub-Codes	Page/Location	Notes
S01	Participant acknoewledged mental health stigma as a significant barriers, 'It's unlikely for us to disclose mental health problems… the fear of stigmatization may come from the lack of knowledge about mental illness, like many people would still associated seeking psychiatirc service with psychosis. ' 'the only specialty that we would mind seeking help from is psychiatry... it's deep rooted stigm…	Stigma Toward Mental Health Help-Seeking	General Stigmatising View	Page 897 Left side, Third para.
S02	Potential barriers to students downloading or engaging with BlueIce included the perceived effort involved in using the app and the motication that would be required to engage with it'	Motivation and Readiness	Barrier	Page 572, Barriers to Using BlueIce, First para.	Consider as barrier for DMHTs
S03	Low MH prioritisation and further MHHS reluctance were brewed in Filipino mindsets given the premeating 'grind culture' and 'resiliency narrative' recognised by most participants.	Belief	Cultural Beliefs	Page 167 , 3.1.1, Second para.
	Filipinos with defensive inclinations when presented with the idea of professional help... 'They immediately say no or something like, 'Why do you think I'm like that?'''	Attitude	NA	Page 168, Left side, First para.	Attitude toward general mental health help seeking
	Seome experienced self-stigma as they perceived professional MHHD as exclusive to people with chronic or debilitating conditions'	Stigma Toward Mental Health Help-Seeking	General Stigmatising View	Page 168, Left side, First para.
	…a sense of responsibility and a need for an outlet to discharge absorbed emotions, thus facilitating some participants' MHHS. Likewose, perceived emotional and mental readiness to undergo counselling contributed to a sense of 'right timing'.	Motivation and Readiness	Facilitator	Page 168, 3.1.2, toward the end of Second para.	Consider as facilitator for MHHS
	Such autonomyu served as their foundation for pursuing and continuing sessions, counpled with the realisation that rather than an instructor that corrects or disctates, counsellors are mere guides; they can point one toward healthier behaviours and copings...	Autonomy and Self Determination	NA	Page 170, 3.4.1., First para.
	awareness (recognising one's harmful coping behaviours) and MH awareness (knowledge of and exposure to MH initiative, testimonies, and services across media and social networks)	Awareness		Page 172, Right side, First para
S04	Some participants neglected to use the web-based programs because they believed that they did not need to use it: 'I didn't really need anything because work's going pretty well'	Motivation and Readiness	Attitude	Page 5, Left side, Last para	Consider as barrier for DMHTs
	Struggling to manage their mental health; hence, they felt overwhelmed and unable to avail themselves of the web-based program. '…my mental state of mind had deteriorated. I just got no determination or willpower to do anything'	Autonomy and Self Determination	NA	Page 5, Right side, Third and Fourth para	NA
	Program use as a preventive measure was also hindered by the stigma associated with getting mental health help. 'There's some stigma attached to the whole idea of not being mentally well, so I think it's something that people like to keep private'.	Stigma Toward Mental Health Help-Seeking	General Stigmatising View	Page 6, Left side, Second para	NA
	Many participants believed that depression cannot be prevented. This mistaken view leads to a reluctance to use programs aimed at prevention, including web-based mental health programs….perhaps because of the lack of emphasis that society places on mental health and social norms related to the male sex.	Belief	Personal Beliefs	Page 7, Right side, Second para	NA
S05	Participants also expressed a low perceived need or lack of readiness for treatment… 'maybe I just need to toughen up and get through it, and do things that I like…while I'm around people and supported, I'm not sure I'd do anything'	Motivation and Readiness	Barriers	Page 43, Right hand, Second para	NA
	Low computer literacy, having different learning styles and not feeling comfortable to speak to a therapist over the phone to enrol in treatment	Knowledge	NA	Page 43, Right hand, Third para	NA
	Participants' accounts also revealed how their own response to the online assessment results, in the form of denial, confusion, or minimisation of symptoms made them less likely to decide to engage with the DMHS any further.	Autonomy and Self Determination	NA	Page 43, Right hand, Last para	NA
S06	High help-seeking self-stigma associated with human-deliverd psychotherapy was linked to more negative attitudes toward human-delivered psychotherapy more more psoitive attitudes toward AI-delivered psychotherapy.	Attitude	NA	Page 6 Left hand, First para	NA
	The results from the present study are consistent with previous findings demonstrating that high help-seeking self-stigma associated with human-delivered psychotherapy is strongly linked to more negative attitudes toward human-delivered psychotherapy among young adults.	Attitude	NA	Page 6 Left hand, Second para	NA
	High self stigma associated with human-delivered psychotherapy was linked to more positive attitudes towards AI delivered psychotherapy.	Stigma Toward Mental Health Help-Seeking	General Stigmatising View	Page 6 Right hand, First para	NA
S07	Improved or reinforced their existing knowledge about menbtal health, particularly in terms of recognising the signs or symptoms of poor mental health in themselves or others.	Knowledge		Page 6 Right hand, Fifth para	NA
	Some participants high lighted that the intervention helped them to prioritise and focus on their mental health.	Awareness		Page 7, Left hand, Second para	NA
	Alternative metrhods would be needed to reach students who are unwilling to contact counselling services due to concenrs about stigma: I feel like there's a stigma or something like that aounrd going into scounselling or something like that.	Stigma Toward Mental Health Help-Seeking	General Stigmatising View	Page 7, Left hand, Second last para	NA
	Most participants believed that the degree to which students could integrate the programme into daily routines, such as being able to find the time and motivation to use the programme, could affexct enegagement with the programme.	Motivation and Readiness	Barriers	Page 7, Right side, Fifth para	NA
	Participants felt that the preexisting beliefs that students have about mental health, their need for support, and online mental health programmes could affext engagement.	Belief	Personal Beliefs	Page 9, Left side, Fourth para	NA
	Probably stigma as well, like, some people would be very interested in it. But other people might just be like, 'oh, it doesn't apply to me…It's not relevant… I'm not crazy….'	Stigma Toward Mental Health Help-Seeking	General Stigmatising View	Page 9, Left side, Fifth para.	NA
S08	Beliefs participants held about the therapeutic value of conversing with another human.	Belief	Personal Beliefs	Page 19, Fifth para	NA
	Many participants in the study revealed that they felt ashamed of their mental distress and feared the judegement of others, feelings which had previously prevented them from seeking help or even talking about their mental health.	Stigma Toward Mental Health Help-Seeking	General Stigmatising View	Page 20 4.3.2, First para	NA
	In addition, a small number of participants described how their culture impacted their feelings towards seeking help. Participant from Zimbabwe, described mental health as not being part of her culture at all, but this is prehaps a refelction of how distress and suffering can be conceptualised and expressed differently across cultures. 'When people think mental health, they start thinking, okey t…	Stigma Toward Mental Health Help-Seeking	Culturally Rooted Stigma	Page 20, 4.3.2, Third and forth paras	NA
	Stigmaised emtional beliefs surrounding mental health could be a key factor in the perpetuation of self-stigma, as many participants in this study described how scared they had been to admit that they had a problem and needed help…'I guess, also, this thoughts of, oh, I'm not doing that bad, to actually go to someone. We think sometimes that oh there are a lot of people that are doing worse than …	Belief	Personal Beliefs	Page 21, Third and forth paras	NA
	Participant was also unsure about the validity of her own distress, that she believed she might have been imagining it 'sometimes I almost convice myself that I've made up any issue I've got in my head'. Many participants in this study declared that they did not know whether they needed help or not, or what was normal vs. 'help worthy' in terms of emotional distress, a finding that is consistent …	Self Doubt About Emotional Distress	NA	Page 21, Second last para	NA
	Some participants remarked that they felt pressure to cope with the difficult emotiuons they were experiencing, which usually invovled keeping them in or not expressing them…Sadness, along with other dysphoric states and emotions such as anxiety and anger, hold the position in many cultures around the world of being unwanted, and therefore broadly classified as unhealthy. Expressing these emotion…	Belief	Cultural Beliefs	Page 21, Last para	NA
	As participant 9 explains, the digital route to help allows for a less overwhelming experience of seeking support. 'I'd rather not go and cry to my doctor and tell them that I need help, I'd rather go on the computer… I think that's what's nice as well actually about this online thing because it's not so much of a big deal, is it? just turn your computer on and doing it that way, it's not quite a…	Motivation and Readiness	Facilitator	Page 23, First and second para	NA
	Most participants had not heard of or used a digital solution previously and therefore ahd little frame of reference to goon, 'I didn’t have any expetations because I never used anything like that before'.	Awareness	NA	Page 24, First para	NA
	Pre-determined negative attitudes toward the broad catergory of 'wellbing technologies', means that DMHIs can become tarred with the same brush, as was found in this study. Many participants had low expectation for how useful the intervention was going to be.	Attitude	NA	Page 25, Last para	NA
S09	NA	NA	NA	NA	NA
S10	The mental health management system was developed in collaboration with the campus counseling center, considering it to be a key factor in establishing trust.	Perceived Credibility of the Tool	NA	4.1.1 First para	NA
	A few participants were hesitant to recommned it owing to concerns that they or their friends would be stigmatized because it was a mental health app. They worried that recommending the app might imply they 'have a problem' leadning to feelings of embarrassment of judgment.	Stigma Toward Mental Health Help-Seeking	General Stigmatising View	4.1.4 Second para	NA
	Previously going in person to the counseling center and filling out a from on paper felt like a burden in itself. But making a reservation on the app and typing out my worries in text helped me organize my thoughts…that really lowered my fear about applying for counseling'.	Motivation and Readiness	Facilitator	4.2.1. Right before section 4.2.2	NA
	P5 suggest that if they encountered mental health issues in the future, they would use the counseling appointment feature...'even if I'm in a CE scenario rather than HS, just knowing these features are available whenever I might need them can be helpful' Suggesting that exploring various features in advance could positively affect future help-seeking attitudes.	Awareness	NA	4.2.3	Support in building digital mental health awareness, benefit future help seeking
S11	Some users felt the messages even triggered awareness, self-reflection, and mindfulness when it came to their every day interactions: cope Notes is great because it gives you something to think about and to reflect on.	Awareness	NA	Page 9, Last para before Theme 2	NA
	People may shy away from receiving mental health services due to fears of being asociated with the negative stigma surrounding mental illness.	Stigma Toward Mental Health Help-Seeking	General Stigmatising View	Page 10, Theme 4, First para	NA
S12	Mistrust of mental health services, Systems and providers.	Attitude	NA	Page 18, Left side, Second para	NA
	Beliefs about mental healt, believe other stratgeis work better (e.g., praying, alcohol)	Belief	Personal Beliefs	Table 3, 1 + 3	NA
	Personal stigma / shame	Stigma Toward Mental Health Help-Seeking	General Stigmatising View	Table 3, 2	NA
	Cultural factors that influence help seeking	Stigma Toward Mental Health Help-Seeking	Culturally Rooted Stigma	Table 3, 55	NA
	Limited knowledge about how and when to seek treatment	Knowledge	NA	Table 3, 10	NA
	Cultural understanding of mental health problems	Belief	Cultural Beliefs	Table 3, 54	NA
S13	Student were not familiar with mental health mobile apps.	Awareness	NA	Page 191, Second last para	NA
	Students not being interest in using apps; Strong negative attitude toward apps (i.e., app aren't helpful, are harmful, or interfere with therapy).	Attitude	NA	Page 192, Second para	NA
	Not enough guidance on which mental health apps are credible and effective, and concerns about the credibility of app developers.	Perceived Credibility of the Tool	NA	Page 192, Second para	NA
S14	Over half the number of participants did not know that mental health websites and mobile apps existed.	Awareness	NA	Page 5, Left side, First para	NA
	Another common concern among Egyptian students was their unfamiliarity with the range of functionalities in EMH as well as technical approaches.	Knowledge	NA	Page 7, Right side, Last para	Unfamiliar with EMH
	Almost all stuents reported that they preferred web-based therapy if EMH were available through a trustworthy national web-based platform for youth mental health.	Perceived Credibility of the Tool	NA	Page 5, Right side, First para.	NA
S15	Most respondents indivated agreeement with the use of a voice call to receive help in managing deperession.	Attitude	NA	Page 8, Left side, Second para.	NA
	Psychological openness was significantly associated with respondents who agreed to use SMS text messaging to communicate with a professional to receive support t o manage depression	Attitude	Na	Page 15, Left side, Second para	NA
S16	Quite a few participants reported feelings of embarrassment, social anxiety, and/or desire to aviod their problems as significant barriers to seeking out professional resources.	Stigma Toward Mental Health Help-Seeking	General Stigmatising View	Page 6, Left side, First para	NA
	Nearly all participants were aware of the presence of their university's counseling and psychological service center. However, half of the participants expressed hesitancy toward using CAPS due to a lack of communication and knowledge about how CAPS can help students.	Knowledge	NA	Page 6, Left side, Second para	Lack of understanding on how the service can provide help
S17	We have been brought up as Africans, we believe these things [mental health] don't exist.	Belief	Cultural Beliefs	Page 5, Right column, Second row	NA
	Maybe the other challenge is ignorance about the existence of these platforms. Many young [people] don't know that these platforms are there. So, [when] they get problems, they don't know where to run to and they end up dying with their own problems.	Awareness	NA	Page 5, Right column, Second row	NA
	Some respondents felt that YP have negative attitudes towards mental health services and perceived therapy as a 'white people' problem.	Attitude	NA	Page 6, Left side, Second Last para	Negative attitude as barriers
	Many respondents across all FGDs said YP are less likely to open up about mental health problems because of the stigma, negative perceptions, myths, and misconceptions associated with mental illness. They mentioned that mental illness is often attributed to witchcraft and evil spirits.	Stigma Toward Mental Health Help-Seeking	Culturally Rooted Stigma	Page 6, Right side, First para	NA
	…whatever might come into someone's mind is , 'Now this one has gone mad.' That is where the problem is. So, when someone thinks, okay, I'm not mad, I don't have any mental health problems, so I don't need to use this app or any other.'	Stigma Toward Mental Health Help-Seeking	General Stigmatising View	Page 6, Right side, Second para	NA
	People perceive seeking help for a mental health problem as a sign of weakness rather than a strength.	Belief	Personal Beliefs	Page 6, Right side, forth para	NA
	Several respondents felt that most YP in Uganda have limited knowledge about the avaliability of DMH services. They notes that many YP do not even know how to utilize DMH services.	Knowledge	NA	Page 7, Left side, Last para	NA
S18	Thinking that you are making up the illness in your head and that it isn't real and you are putting it on for attention.'	Self Doubt About Emotional Distress	NA	Page 7, Table 8	Valiadation of experience and feelings
	I often go online because I know there is something wrong, but I don't want to tell anyone in my real life for fear that they will judge me or they won't care and ill just be bothering them. Online help can help me deal with my problem alone so I will not have to tell anyone. '	Stigma Toward Mental Health Help-Seeking	General Stigmatising View	Page 7, Table 8	Reduce stigma
	Being unsure what to search and look for online instead of searching for hours for a website that I am comfortable with. '	Knowledge	NA	Page 7, Table 8	Lack of mental health literacy
	Something to reassure me that the content I am viewing is reliable and trustworthy and having a person to discuss issue with. '	Perceived Credibility of the Tool	NA	Page 7, Table 8	Unsure of credibility
S19	Reduce stigma for help-seeking when compared to traditional mental health programs.	Stigma Toward Mental Health Help-Seeking	General Stigmatising View	Result, increased accessibility, First para	NA
S20	Some students felt their mental health problems were not valid enough to ask for help from overburdened mental health services, where the severest presentations were prioritised for support.	Self Doubt About Emotional Distress	NA	Table 2	Perceived criteria for 'valid' mental health problems
S21	More integrity; More anonymous/private	Autonomy and Self Determination	NA	Page 8, Table 4	NA
	Unable to motivate	Motivation and Readiness	NA	Table 5	NA
	Incorrect information; Incorrect/excussive information	Perceived Credibility of the Tool	NA	Table 5	NA
S22	the treatement preference for a perceived stigmatizing problem showed a different response pattern. More participants preferred online tratemnt over face to face in Sample 1 when perceived stigmatized problem was considered.	Stigma Toward Mental Health Help-Seeking	General Stigmatising View	Page 1211, Last para	NA

## Sheet: Structural Level Factors
Study IDs	Quote/Excerpt	Code (s)	Sub-Codes	Page/Location	Notes
S01	NA	NA	NA	NA	NA
S02	Specific feastures of BlueIce were also praised for being more accessible that therapy tasks, such as mood diaries, due to simplicity, increeased ease, and immediacy of access wherever you are as 'everyone has a phone nowadays, and ahs their phone in front of them'.	Access to Service	Improved Accessibility Through DMHTs	Page 571, Category 4, Second para.	Consider as facilitator for DMHTs
S03	Participants found the search for a MH service difficult, due to high demand and limited access to centres and professionals during the pandemic... many centres no longer accpted new clients'	Access to Service	Limited Access in Traditional Service	Page 168, 3.1.3, First para.	Consider as barriers to access MH service
	Depending on whether sessions were bundled in a package or paid per session, prices were approximately 1750-2500 PHP per hour. For dependents, these rates became a barrier that hindered them from pursuing counselling.	Cost and Financial	NA	Page 171, 3.4.2, First para.	Consider as barriers to access MH service
	Accessibility despite geographical boundaries is particularly highlighted as it allows more to seek counselling via online video conferencing platforms, chats, or emails.	Transportation and Geographic	NA	Page 171, 3.4.3, First Para
S04	NA	NA	NA	NA
S05	Participants appreciated the flexibility, convenience, and ease of access offered by DMHS, and contrasted the perceived benefits of DMHS with the limited availability and accessibility of traditional mental health services.	Access to Service	Improved Accessibility Through DMHTs	Page 41, Left hand, Last Para	Consider as facilitator for DMHTs
	..espacially in regional and rural areas: 'I live in a rural area… there's nothing here in terms of services. So even if you did want to make an appointment with somebody you have to drive for ages'	Transportation and Geographic	NA	Page 41, Right hand, First Para	Consider as barriers to access MH service
S06	NA	NA	NA	NA	NA
S07	NA	NA	NA	NA	NA
S08	Some participants felt like they were pushed towards the DMHI because no other options were avaliable to them, when their preference was to talk to a therapist, 'I went again to the health centre and they didn't have enough staff, so they tried to direct me to the Silver Cloud platform'	Access to Service	Improved Accessibility Through DMHTs	Page 27, Last para before 4.3.6	Not enough avaliability to tranditional service, lead to increase use in DMHTs
S09	NA	NA	NA	NA	NA
S10	NA	NA	NA	NA	NA
S11	In total, 14% of participants also stated that Cope Notes was 'too expensive' as follows :'I;m not sure I would pay $10 a month for it…when life was crazy'	Cost and Financial	NA	Page 10, Left side, Fourth para	Consider as barriers for DMHTS
S12	Financial concerns	Cost and Financial	NA	Table 3, 44	NA
S13	NA	NA	NA	NA	NA
S14	NA	NA	NA	NA	NA
S15	NA	NA	NA	NA	NA
S16	NA	NA	NA	NA	NA
S17	Most of the [DMH] services we have in Uganda, maybe in rehabilitation places are in town, in Kampala city but we don't have these places upcountry…	Access to Service	Limited Access in Traditional Service	Page 5, Right column, Second row	NA
	Many rural areas still have limited internet connectivity…'accessibillity is the netword issue. Whereas we have a high perventage of internet penetration in Uganda, we keep on increasing but in terms of the network in most of the places especially rural settings, it is very poor. It is a struggle to get a network in these places.'	Transportation and Geographic	NA	Page 5, right side, second last para	NA
	Another hindrance to access to DMH interventions cited is the high cost of DMH apps. Some respondents noted that several online DMH resources require payment and most YP cannot afford them. Furthermore, it was noted that most apps require credit or debit cards to effect payment, yet most Yp do not possess them.	Cost and Financial	NA	Page 6, Left side, Forth para	Consider as barriers for DMHTS
S18	Low monetary cost	Cost and Financial	NA	Page 6, Left side, First para	Consider as facilitator for DMHTs
	Its mostly just the speed of it that helps me out. In my case, I can find so much info, on social anxiety with juts one click rather than driving 30 minutes from my college to speak to the college councellor.	Access to Service	Improved Accessibility Through DMHTs	Page 7, Table 8	Facilitator for DMHTs - Ease of Access
S19	Can be accessed 24/7 was seen to be an advantage because help-seeking for mental health can happen anytime.	Access to Service	Improved Accessibility Through DMHTs	Result, increased accessibility, First para	NA
	Most participants felt that they won't want to pay for such apps if it was a company initiative. Advertisements and in-app purchases were other significant deterrents.	Cost and Financial	NA	Table 2	Consider as barriers for DMHTS
S20	…it was more accessible to fit in around a student lifestyle…when students may 'never be in one place for long enough' to engage with face-to-face support from services.	Access to Service	Improved Accessibility Through DMHTs	Page 5, Right side, Second para	NA
S21	No transpottaion, flexibility regarding location; Increased access for people in rural areas/living abroad	Transportation and Geographic	NA	Page 8, Table 4	NA
	Cost-effective; Cheaper for the individual and society; Affordable	Cost and Financial	NA	Page 8, Table 4	NA
	Accessible for more people; No waiting list/queue	Access to Service	Improved Accessibility Through DMHTs	Page 8, Table 4	NA
S22	NA	NA	NA	NA	NA

## Sheet: Interpersonal and Social Influ.
Study IDs	Quote/Excerpt	Code (s)	Sub-Codes	Page/Location	Notes
S01	Partcipants expressed worries over the impact on their professional role, such as 'fear of being labelled 'and 'fear of others' doubt over own work competence if confirmed with mental illness' and 'long lived rumours that it will affect promotion or seniors' impression on you'	Fear of Judgement from Others	Fear Toward Effecting Work Competence	Page 897 Left side, First para	NA
S02	NA	NA	NA	NA	NA
S03	Hearing from peers with experience of counselling and who perceive counselling as a viable medium for emotional release became facilitators.	Interpersonal Support and Encouragement	From Friends	Page 168, 3.1.2, Last para.	NA
S04	NA	NA	NA	NA	NA
S05	Participants spoke about the importance of DMHSs being endorsed by external sources; overall the credibility and reputation of the DMHS played a significant role in participants' decisions to access it.	Interpersonal Support and Encouragement	From Wider Community	Page 40, Right side, Last para	NA
	Endoresement and recommendations from friends and family. Who had positive experiences with the DMHS, weighed into participants' decision to access the DMHS themselves.	Interpersonal Support and Encouragement	From Friends	Page 41, Left side, First para	NA
	Conversations with family, in particular a partner or spouse, were seen as the impetus for accessing the DMHS for the initial online assessment.	Interpersonal Support and Encouragement	From Family	Page 42, Left side, First para	NA
	A few particilants also said that they discussed their assessment results with family, who offered their own reflections and observations on symptoms and prompted further help-seeking in the form of a speaking with a DMHS therapist about treatment uptake.	Interpersonal Support and Encouragement	From Family	Page 42, Left side, First para	NA
	Participants noted that they accessed the DMHS through recommendations from other mental health organisations… or third party health professionals.	Interpersonal Support and Encouragement	From Professionals	Page 41, Left side, First para	NA
	Participants also felt that GPs were part of their broader treatment context, within which the DMHS fit. Participants who had also engaged with their GP felt that collaboration between GPs and DMHSs was crucial in facilitating continuity of care ... .In this regard, positive GP attitude toward DMHS and their level of trust in these services facilitated patient access to DMHS.	GP-DMHS working in partnership	NA	Page 42, Left side, Second para	NA
S06	NA	NA	NA	NA	NA
S07	Others noted that the intervention normalised and validated their mental health experiences, helping them to feel that they were not alone: 'It's quite a relief to see that this videos are stating the fact that they understand this particular plight… So, for me, it's already a big relief for me'	Validation Through Shared Experience	NA	Page 7, Left side, Third para	NA
S08	NA	NA	NA	NA	NA
S09	Additionally, the value of interacting with others experiencing similar issues was noted, and awareness of the shared experience of others was suggested as a facilitator of further help-seeking.	Validation Through Shared Experience	NA	Page 62, 3.2.2. First para	NA
S10	NA	NA	NA	NA	NA
S11	Participants acknowledged that Cope Notes assisted them with reflecting on shared previous experiences and perceptions of stigma that they could tie to preferred styles of peer support 'I think it's really totally helping people remove the stigma of mental health issues. It's normalizing that most of the population have issues with mental illness'.	Validation Through Shared Experience	NA	Page 10, Right side, Second and Third para	NA
S12	Embeded DMHTs with existing campus/community resources.	Validation Through Shared Experience	NA	Page 18, Right side, Last para	NA
	Fear of what other will think, concern about stigma from others	Fear of Judgement from Others	General Concrens on Others Perspective	Table 3, 52, 53	NA
S13	Students indivated general interntions to use a mobild app if their therapist recommended it or if a friend recommended it.	Interpersonal Support and Encouragement	From Friends	Page 191, Second last para	NA
	Students indivated general interntions to use a mobild app if their therapist recommended it or if a friend recommended it.	Interpersonal Support and Encouragement	From Professionals	Page 191, Second last para	NA
	Concerns that others would see the student using a mental health app	Fear of Judgement from Others	General Concrens on Others Perspective	Page 192, Second para	NA
S14	NA	NA	NA	NA	NA
S15	…indiferrence to depression stigma (ie, they were less concenred about what others might think should they find out that they were seeking professional help for psychological problems)	Fear of Judgement from Others	General Concrens on Others Perspective	Page 15, Left side, Third last para	NA
S16	Numerous participants also mentioned using social platforms and the Internet to find and read about others who have had similar experiences to them.	Validation Through Shared Experience	NA	Page 5, Right side, Third para	NA
	I would probably talk to my friends and co-workers forst…my mom's really good at finding resources in the area… if it was really bad I would see my normal doctor because he set me up with a psychologist before.	GP-DMHS working in partnership	NA	Page 6, Right side, Last para	NA
S17	Resspondents expressed a preference for apps that have a human touch…. 'when I am to use an application, I would need an application that has Ai in it. That mens, at some point, I shift from AI to chatting with a real person. It can be a person I don't know and an application that maybe has a social aspect whereby I can assess a friend through the same app.'	Validation Through Shared Experience	NA	Page 4, Right side, Third and Forth para	NA
	It was noted that some YP have access to DMH apps but do not shared them, let alone use them, because of the judgemental nature of the community and fear of being deemed 'mad'	Fear of Judgement from Others	General Concrens on Others Perspective	Page 6, Right side, Second Last para	NA
S18	Young people are still concerned about others findings out that they are experiencing a difficulty.	Fear of Judgement from Others	General Concrens on Others Perspective	page 6, Right side, First para	NA
S19	I think from the apps right, if you are all using it, and then you see a common outcome, it also helps increases the bond and improves the relations.'	Validation Through Shared Experience	NA	Result, Increased social interaction, Second para	NA
	I thin kthe most important barrier is that people are always consicous of like if this app is promoted by company. What if my data has been leaked out to the company, then how?'	Fear of Judgement from Others	Fear Toward Effecting Work Competence	Table 2	NA
S20	NA	NA	NA	NA	NA
S21	Self-isolation; I’ll be alone and isolated at home; Nobody to talk to.	Validation Through Shared Experience	NA	Table 5	Lack of interaction with others
S22	NA	NA	NA	NA	NA

## Sheet: Technology Related Factors
Study IDs	Quote/Excerpt	Code (s)	Sub-Codes	Page/Location	Notes
S01	Sense of privacy, confidentiality/anonymity, and least work disruption'; 'No need to reveal own identity online'; 'free from queries by supervisors'; 'clinical duties not being affected'	Perceived Privacy and Confidentiality	Anonymity as Facilitator	Page 897 Right side, Last para before Discussion	Consider as facilitator for DMHTs
	Participants were aware of in-house mental health services currently available but the majority of them expressed reluctance toward using them due to converns over confidentiality/anonymity; 'whether information stored in the same system will be visible to the oeganization'; 'people will know what it means if they see you there (in the in-house conseling center)'	Perceived Privacy and Confidentiality	Concerns About Data Use and Security	Page 897 Left side, Second para.	Consider as barriers for in-house service
	Time flexibility'; 'you don't know when your emotional distress may arise, it may pop up anytime…so online resources could be a timely support'	Time Flexibility	NA	Page 897 Right side, Last para before Discussion	NA
S02	Immediate accessibility of BlueIce Addressed Limitations of other forms of support which often require time and effort to access, and long waits for scheduled session.	Time Flexibility	NA	Page 571, Category 4, Second para	NA
S03	the emphasis on privacy and anonymity fits mant counsellees' preference of not revealing their faces, enabling them to disclose more, like Isa shared: 'I have clients who like it better when their cameras are off and they are more comfortable with that. They are able to share more.'	Perceived Privacy and Confidentiality	Anonymity as Facilitator	Page 171, 3.4.3., First para	NA
S04	Lack of time or an inability to prioritize use as the largest barrier to program use	Time Flexibility	NA	Page 5, Left side, First para	NA
	Functionality issues such as broken links and disorganized flow discouraged the use of the programs. When the participants had difficulty using the program, they felt discouraged and were less likely to return to it.	Technical Difficulties	NA	Page 6 Left side, Last para	NA
	I'm a very private person and so the fact that I opened up as much as I did in the first call kind of concerned me, and so I'm hesitant just to spill my guts when I don't really know who it is I'm talking to'	Perceived Privacy and Confidentiality	Concerns About Data Use and Security	Page 6 Right side, Second and Third para	NA
S05	For some participants, the ability to remian anonbymous was a highly valued aspect of the DMHS. Maintaing anonymity as viewed as an important motivator not only among particiapnst who had devided to only complete online assessment but also among those who had devided to take up treatment too. Reaason given for this included living in a rural area 'where everyone knows your business and not fellin…	Perceived Privacy and Confidentiality	Anonymity as Facilitator	Page 43, Left side, Second last para.	Consider as faclitator for DMHTs and barriers for traditional service
S06	NA	NA	NA	NA	NA
S07	Lack of time and competing demands were reported barriers to programme use by several participants.	Time Flexibility	NA	Page 8 Right side, sixth last para	NA
	Some participants commented that technology-related factors, such as not having access to a personal computer or experiencing internet issues, could also be a barrier to engagement among students.	Technical Difficulties	NA	Page 9, Right side, Third para	NA
S08	For those participants who did decide to sign up, as in participant 14's case, the desire for more guidance and information continued into experiences of the platform itself. A number of participants professed that they didn't know how to use the platforms, this confusion often stemming from not understanding the fundamental nature of how interventions like this operate.	Ease of Use and Navigation	NA	Page 24, Third last para	NA
S09	E-mental health can afford confidential and anonymous information and support.	Perceived Privacy and Confidentiality	Anonymity as Facilitator	Page 60, First para
S10	Participants also encountered functional glitches, such as certain pages failing to load or the back button not working properly.	Technical Difficulties	NA	4.3, right before section 5	NA
S11	All participants voiced a preference for convenience, including passive, low effort and low time commitment resources that were simple to use.	Time Flexibility	NA	Page 9, Theme 1, Left side, Third para	NA
	Participants were opposed to using the sensors owing to their personal privacy concerns: I actually would not be interested in that… yeah, it's a privacy issue.	Perceived Privacy and Confidentiality	Concerns About Data Use and Security	Page 11, Left side, Second last para	NA
S12	Ensure transparency about privacy.B26	Perceived Privacy and Confidentiality	Concerns About Data Use and Security	Page 18, Right side, Last para	NA
S13	Concerns about privacy of data collected	Perceived Privacy and Confidentiality	Concerns About Data Use and Security	Page 192, Second para	NA
	Students not owing smartphones	Technical Difficulties	NA	Page 192, Second para	NA
S14	The most common preceived barriers to EMH use were concern about confidenticality and privacy issues.	Perceived Privacy and Confidentiality	Concerns About Data Use and Security	Page 6, First para	NA
	Technical difficulties	Technical Difficulties	NA	Page 6, First para	NA
S15	With regard to SMS text messaging, 232 reponses were coded and revealed the following concerns: privacy and confidentiality.	Perceived Privacy and Confidentiality	Concerns About Data Use and Security	Page 13, Right side, Fouth last para	NA
S16	Lack of time or energy, low perceived helpfulness, or limited availability of resources to serve as barriers to existing professional resources.	Time Flexibility	NA	Page 6, Left side, Fifth para	Consider as barriers for tranditional mental health service.
	Additional positives notes about mobile health interventions included accessibility and convenience.	Ease of Use and Navigation	NA	Page 6, Right side, Last para	NA
S17	There is also like the real-time consultation with someone, a mental health specialist or a therapist where you do not necessarily have to be present, like physicallly present with them, you are having a real-time consultation with a psychiatrist or psycholoogist.	Time Flexibility	NA	Page 5, Right columns, first row	Consider as faclitator for DMHTs
	Limited access to internet-enabled electronic gadgets and expensive and unreliable internet connectivity. Respondents opined that most DMH solutions can only be accessed on internet-enabled gadgets however, many YP do not have smartphones, laptops, or other internet-enabled gadgets.	Technical Difficulties	NA	Page 5, Left side, last para	NA
	Some apps are not avaliable in mobile phone 'play stores' while others are tailor-made for different phone versions, and this may limit their avaliability.	Technical Difficulties	NA	Page 7, Left side, First para	NA
	Some respondents reported feeling vulnerable whenever they use online mental health resources because they are uncertain of who is responding to their problems, and the security of their personal informations.	Perceived Privacy and Confidentiality	Concerns About Data Use and Security	Page 7, Right side, Second para	NA
S18	Young people affirmed that the anonymity and confidentiality offered by the internet was an important motivating factors	Perceived Privacy and Confidentiality	Anonymity as Facilitator	Page 6, Left side, First para	NA
S19	Most participants felt that ease of use was a critical factor. The interface of the app needed to be easy to navigate, interactive and simple.	Ease of Use and Navigation	NA	Table 2, Ease of use	NA
	Data privacy seemed to be a key barrier, espacially when the app was provided by an organization.	Perceived Privacy and Confidentiality	Concerns About Data Use and Security	Table 2, importance of data privacy & security	NA
S20	For some, online therapy was a barrier to engagement if they did not have a private space at home.	Perceived Privacy and Confidentiality	Anonymity as Facilitator	Page 5, Right side, Second para	Consider as barriers for DMHTs
S21	Independent of time and palces; No need to schedule appointments	Time Flexibility	NA	Page 8, Table 4	NA
	Convenient and low effort required; Easy to access.	Ease of Use and Navigation	NA	Page 8, Table 4	NA
	My family does not need to know; More people would dare to seek treatement if anonymous	Perceived Privacy and Confidentiality	Anonymity as Facilitator	Page 8, Table 4	NA
	Require technique and technical skills; Demands computer skills and willingness to use a computer; Demands access to internet.	Technical Difficulties	NA	Table 5	NA
S22	NA	NA	NA	NA	NA

## Sheet: Suggestion on DMHTs
Study IDs	Quote/Excerpt	Code (s)	Sub-Codes	Page/Location	Notes
S01	Mental health promotion could be the key, to normalize common mental health problems as a kind of illnesses like hypertension and diabetes'	Suggestion on DMHTs	From Study Participants	Page 897, Left side,Third para.	Mental health promotion
S02	Including a chat feature could beneficial - particularly a peer support chatroom or a webchat with a mental health professional.'	Suggestion on DMHTs	From Study Participants	Page 569 Category 1, Second para.	Chat feature
	Pper support has been highlighted as important to people who self-harm due to the benefits of a community sharing similar experices.	Suggestion on DMHTs	From Study Participants	Page 573 Second para.	Connect with community
	Others felt the BlueIce would be most effective if used in conjuction with professional support, particularly for those who may be experiencing more significant distress or more severe self-hram.	Suggestion on DMHTs	From Study Participants	Page 571 Category 4, para start with 'More suport is required...'	Conjuction with Professional support
S03	NA
S04	NA
S05	these participants suggestsed that upon completing an assessment it would be good to receive more treatment information, in multimedia format to assist with decision-making. 'it would be great to get information prior to starting the course…to learn more... and know better whether you are going to start that course or not, as well as the value of the course'.	Suggestion on DMHTs	From Study Participants	Page 43, Left hand, Second para	Information to assist with decision making.
S06	NA	NA	NA	NA	NA
S07	Interview participants stated that providing targeted access for some students counld help reach those at greater risk of experiencing mental health difficulties.	Suggestion on DMHTs	From Study Participants	Page 7, Right hand, Third last para	Provided targetd access for specific student groups
	Promoting the programme as a tool that can be used for supporting others was also suggested by one participant in order to reduce the stigma associated with seeking mental health support: definitly labelling it as, 'hey, this is a totally normal thing, that you might not be going to it for yourself. You could be going to it for someone else.'	Suggestion on DMHTs	From Study Participants	Page 9, Right side, First para	NA
S08	NA	NA	NA	NA	NA
S09	Students proposed that colleges could provide such information within frequntly used sections of the college site, such as their student protal, in addition to Balckboard… in this manner would ensure that online information is visible, consistenly avaliable and easily accessible.	Suggestion on DMHTs	From Study Participants	Page 62, Third para	NA
S10	When asked what content topics they would like included on the platform, the participants frequently emphasized that the topics should not be overly serious. Boardening Content to Incorporate self-discovery and everyday topics.	Suggestion on DMHTs	From Study Participants	4.1.2	Boardening content for self-discovery and everyday topics
	P15 proposed offering casual, everyday activities such that students without urgent mental health issues could also participate freely.	Suggestion on DMHTs	From Study Participants	4.2.2	Same as above
S11	The most common suggested change….was to include more interactive media, such as inspirational wallpapers or images: I'm more of a visual person…that would kind of enrich the experience.	Suggestion on DMHTs	From Study Participants	Page 10, Theme 3, First and Second para	Include more interactive media
	Users also suggested variability in the length of text messages to make it less robotic.	Suggestion on DMHTs	From Study Participants	Page 10, Theme 3. Third para	Make the interaction less robotic
S12	NA	NA	NA	NA	NA
S13	NA	NA	NA	NA	NA
S14	Increasing the presence of EMH resources in the everyday lives of youth would also allow for better co-design and collaboration between developers and students. This would help address concerns on the validity and reliability of the avaliable content, which was also highlighted as a preceived barrier by the youth in our sample	Suggestion on DMHTs	From Study Author	Page 8, Left side, First para	NA
S15	1)provide clear communication about what is being done to protext individual's privacy and confidentiality; 2) simplifying SMS text messages to avoid confusion; 3) personalizing automated interactions and providing options for individuals to connect with a human, if desired; 4) screening to determine best or preferred modalities for providing treatment, support, information, and resources - this …	Suggestion on DMHTs	From Study Author	Page 15, Right side, Second last para	NA
S16	Participants expressed desires for customization and personalized feedback from mobile mental health intervention apps.	Suggestion on DMHTs	From Study Participants	Page 7, Right side, Last para	NA
S17	They emphasized the need for public engagement and sensitization campaigns to create awareness of mental health and the availabvility of DMH services.	Suggestion on DMHTs	From Study Participants	Page 7, Right side, Second Last para	Improve public enegagement and awareness
	They also recommended research to understand community perceptions of mental health and the causes of mental health problems.	Suggestion on DMHTs	From Study Participants	Page 7, Right side, Second Last para	Improve content cultural and experience relevance
	Respondents recommended prioritization and increased government funding of mental health services and the regulation of digital health technologies. They also opined that the governement should take on the responsibiity of ensuring that DMH services are avaliable to all Ugandans.	Suggestion on DMHTs	From Study Participants	Page 8, Left side, Second last para	Improve accessibility (geo)
	Basic mental health training for all health care providers in mental health, right from the village health teams, that are at the bottom of the health system in Uganda. Village health teams work within the community and are perceived as more accessible; therefore, training them would improve access to mental health services.	Suggestion on DMHTs	From Study Participants	Page 8, Right side, Second para	Improve accessibility (training for health worker)
	Across all FGDs respondents suggested that the government reduce taces to make smartphone and DMH apps more affordable.	Suggestion on DMHTs	From Study Participants	Page 8, Right side, Last para	Improve accessibility (Affordibility)
S18	NA	NA	NA	NA	NA
S19	‘What I had in mind was something like a forum where you can kind of have a community to reply on for support.’	Suggestion on DMHTs	From Study Participants	Theme 1, Desire features for mental health app, Table 2	Online Communities
	I think it will be good to have a library of information. So if I'm feeling anxiety, or if I'm feeling stressed, then I can go there and have a read on all the articles, then I can try to be what the articles recommend'	Suggestion on DMHTs	From Study Participants	Theme 1, Desire features for mental health app, Table 2	Eductaional content
	So to have a timely reminder, ta a certain time fo the day to maybe take a break, stand up and walk about, that is good.'	Suggestion on DMHTs	From Study Participants	Theme 1, Desire features for mental health app, Table 2	Reminders & notifications
	If there will be an activity going on in the app, then it will create a lot of like, buzz and hype around it.'	Suggestion on DMHTs	From Study Participants	Theme 1, Desire features for mental health app, Table 2	Gamified challenges & leaderboards
	In the workplace context, organizations should consider integrating mental health solutions into existing workplace technology. '…like it should be integrated into my Workday, like as a separate tab or component that I can click into and see.'	Suggestion on DMHTs	From Study Participants	Table 2, Ability to integrate with existing lifetsyles and other platforms	Integrated with other platform
	If an app can have all these online counseling or online counsellor that can talke anytime 24/7'	Suggestion on DMHTs	From Study Participants	Theme 1, Desire features for mental health app, Table 2	Coaches, Counsellors and therapists
S20	NA	NA	NA	NA	NA
S21	NA	NA	NA	NA	NA
S22	NA	NA	NA	NA	NA
